# Supplementary material for: A Neurotoxic Glycerophosphocholine Impacts PtdIns-4, 5-Bisphosphate and TORC2 Signaling by Altering Ceramide Biosynthesis in Yeast
Source: PLoS Genet. 2014 Jan 23;10(1):e1004010. doi: 10.1371/journal.pgen.1004010 (PMC3900389; doi:10.1371/journal.pgen.1004010)
Supplement: Dataset S1 — Results of lipid analysis by mass spectrometry. (XLS) [file pgen.1004010.s001.xls]

## Sheet: READ ME
This is the Supplemental Data Set for the Lipid Analysis reported in the M. Kennedy et al. Manuscript
The following worksheet contains the normalized lipid abundance measures for wild type (BY4741) or isogenic isc1D (YKB3308) cells following treatment with 20 uM PC(O-16:0/2:0) for the indicated times
GENERAL INFORMATION:
Measured values, reported as either pmol/OD or cps/OD, were obtained as described in the materials and methods section of the supplemental text section. The different subclasses and isc1D results are seperated into different sheets.
LCB(P) - long chain base (phosphorylated)
PHS ceramides - Phytohydrosphingosine ceramides
DHS ceramides - Dihydrosphingosine ceramides
IPC - inositol phosphorylceramide
MIPC - mannosyl inositol phosphorylceramide
M(IP)2C - mannosyl diinositol phosphorylceramide

## Sheet: LCB(P)
LCB(P)
				EtOH						PC(O-16:0/2:0)
			Time	0	15	30	60	120		0	15	30	60	120
	pmol/OD		d16:0	2.47842	2.05592	2.97936	2.69677	1.99432		2.47842	2.78101	3.82699	5.21676	4.83165
			d16:0P	0.519778	0.476016	0.711176	0.566394	0.424825		0.519778	0.708149	0.839239	1.48227	1.3211
			d18:0	3.97749	3.33423	4.83483	5.17568	4.48063		3.97749	3.07058	4.07994	6.45314	7.37243
			d18:0P	0.090263	0	0.292382	0.16795	0.14189		0.090263	0	0.266773	0.530675	0.777542
			d20:0	0.135689	0.168686	0.169955	0.159991	0.118677		0.135689	0.120984	0.11808	0.191007	0.214641
			d20:0P	0	0	0	0	0		0	0	0	0	0
			t16:0	0.192987	0.163792	0.235892	0.250077	0.199143		0.192987	0.292935	0.442061	0.568776	0.489825
			t16:0P	0.266462	0.26571	0.349527	0.304393	0.267534		0.266462	0.318372	0.425965	0.607316	0.690693
			t18:0	19.8839	17.4362	21.9407	23.7968	22.2996		19.8839	21.7095	34.9411	53.1886	89.0633
			t18:0P	2.086	1.82954	2.56505	2.77526	3.0844		2.086	1.60784	2.98022	7.46334	18.2813
			t20:0	3.84528	4.39702	4.04096	4.04787	3.24536		3.84528	4.3969	4.45102	6.00605	9.30952
			t20:0P	0	0	0	0	0		0	0.184264	0	0.0866753	0
	stdev		d16:0	0.171751	0.145235	0.527437	0.248829	0.101534		0.171751	0.161048	0.270148	0.887592	0.854651
			d16:0P	0.132145	0.0360517	0.238452	0.221244	0.0335139		0.132145	0.181186	0.0916575	0.897605	0.583872
			d18:0	0.0574186	0.344801	0.406073	1.09412	0.48285		0.0574186	0.430735	0.492957	1.43296	1.52359
			d18:0P	0.15634	0	0.275762	0.290898	0.24576		0.15634	0	0.0269892	0.384021	0.661715
			d20:0	0.0397393	0.0197222	0.0189439	0.0591165	0.0296181		0.0397393	0.0283258	0.0167696	0.050239	0.0436637
			d20:0P	0	0	0	0	0		0	0	0	0	0
			t16:0	0.0302409	0.0113038	0.0241431	0.0453059	0.0274051		0.0302409	0.0337031	0.0306098	0.177384	0.0566975
			t16:0P	0.021758	0.0365248	0.0912768	0.0885948	0.0614534		0.021758	0.00621803	0.0516955	0.286408	0.195664
			t18:0	0.803057	1.35617	3.45401	2.67478	2.00068		0.803057	2.24474	1.09934	4.12208	8.49779
			t18:0P	0.601866	0.396076	0.482457	0.775903	0.20045		0.601866	0.332988	0.185487	4.87805	10.3749
			t20:0	0.599434	0.0266654	1.04086	0.543568	0.320826		0.599434	0.623054	0.265678	0.887732	0.344191
			t20:0P	0	0	0	0	0		0	0.16885	0	0.150126	0

## Sheet: PHS Ceramides
				EtOH						PC(O-16:0/2:0)
			Time	0	15	30	60	120		0	15	30	60	120
	pmol/OD		t18:0/c16	0.621287	0.680571	0.754131	0.690249	0.552386		0.621287	0.64261	0.749455	0.886887	1.63027
			t18:0/c16h	0.170683	0.181154	0.19147	0.20172	0.165271		0.170683	0.17673	0.218748	0.217814	0.249038
			t18:0/c18	0.233828	0.263263	0.279808	0.288021	0.227008		0.233828	0.233358	0.28025	0.319518	0.655531
			t18:0/c18h	0.261281	0.273447	0.296966	0.298513	0.249618		0.261281	0.274021	0.285484	0.282848	0.331123
			t18:0/c20	0.131062	0.147991	0.171546	0.165287	0.121547		0.131062	0.11976	0.138233	0.179799	0.534783
			t18:0/c20h	0.205491	0.202005	0.216449	0.225438	0.169424		0.205491	0.212871	0.212778	0.226988	0.36694
			t18:0/c22	0.0702634	0.0772733	0.0851722	0.0828672	0.0560216		0.0702634	0.0579144	0.0806574	0.106505	0.362825
			t18:0/c22h	0.189146	0.219476	0.251334	0.244077	0.193342		0.189146	0.212051	0.256498	0.235969	0.453766
			t18:0/c24	0.626066	0.714603	0.71703	0.771957	0.534992		0.626066	0.574721	1.02053	1.24596	2.76053
			t18:0/c24h	3.46852	3.73043	4.07114	4.55217	3.46761		3.46852	3.85088	5.72561	4.75746	6.76575
			t18:0 c26	2.52243	2.42481	2.96795	3.23672	2.40842		2.52243	2.43854	6.6324	3.75658	2.95208
			t18:0 c26h	7.97007	7.99415	9.1235	10.29	8.89049		7.97007	8.92049	20.9076	12.0332	8.42199
	stdev		t18:0/c16	0.126407	0.0148935	0.0249096	0.00896208	0.0231015		0.126407	0.0133365	0.0237898	0.0180838	0.182393
			t18:0/c16h	0.0223518	0.00899644	0.0151703	0.00306606	0.00683509		0.0223518	0.0122951	0.0109936	0.00454997	0.0170521
			t18:0/c18	0.0463856	0.00838451	0.0257187	0.00388234	0.0231411		0.0463856	0.00612123	0.0216573	0.0439877	0.119338
			t18:0/c18h	0.0652978	0.00150051	0.00513185	0.0203646	0.00493293		0.0652978	0.0106065	0.0072178	0.0382051	0.023455
			t18:0/c20	0.0349042	0.00219821	0.013333	0.00407367	0.00852971		0.0349042	0.0185169	0.0195693	0.0153757	0.0120382
			t18:0/c20h	0.0743429	0.00408808	0.00440199	0.00446451	0.0111064		0.0743429	0.00210271	0.0080054	0.0262271	0.00378079
			t18:0/c22	0.00755169	0.00607653	0.0127006	0.00788534	0.010463		0.00755169	6.48485e-05	0.00485637	0.0179762	0.0147921
			t18:0/c22h	0.0268912	0.023327	0.0363772	0.0344818	0.000981015		0.0268912	0.0257397	0.0214541	0.00453024	0.0102247
			t18:0/c24	0.155289	0.0605746	0.110122	0.0317695	0.017513		0.155289	0.034424	0.197715	0.164766	0.223075
			t18:0/c24h	0.839893	0.293114	0.627308	0.369565	0.114407		0.839893	0.72074	0.919625	0.706967	0.164022
			t18:0 c26	0.602597	0.210048	0.473924	0.33807	0.224172		0.602597	0.24565	1.70943	1.28466	0.413189
			t18:0 c26h	2.20043	0.848299	0.630935	1.21438	0.614452		2.20043	1.04349	3.53136	4.03089	0.602384

## Sheet: DHS Ceramides
				EtOH						PC(O-16:0/2:0)
			Time	0	15	30	60	120		0	15	30	60	120
	pmol/OD		d16:0/c18h	0.190805	0.221365	0.214272	0.225379	0.17696		0.190805	0.199333	0.241926	0.290526	0.522544
			d18:0/c18h	0	0	0	0	0		0	0	0	0.0399855	0.140574
			d20:0/c20h	0	0	0	0	0		0	0	0	0	0.147912
			d16:0/c24h	0.106377	0.134162	0.132968	0.159944	0.0901449		0.106377	0.117225	0.11927	0.127973	0.148808
			d16:0 c26	0	0	0	0	0		0	0	0.132806	0.171438	0.107175
			d16:0 c26h	0.861278	1.18208	1.17164	1.27703	0.944867		0.861278	0.960434	0.94437	0.939131	0.75782
			d18:0 c26	0	0	0	0	0		0	0.080687	0.183995	0.231244	0.155688
			d18:0 c26h	0.521997	0.593433	0.656343	0.78177	0.599441		0.521997	0.505379	0.600998	0.53122	0.430478
	stdev		d16:0/c18h	0.0380876	0.00612428	0.0154385	0.0270719	0.00172553		0.0380876	0.0339282	0.0106985	0.0134582	0.0293465
			d18:0/c18h	0	0	0	0	0		0	0	0	0.0565481	0.017064
			d20:0/c20h	0	0	0	0	0		0	0	0	0	0.00429011
			d16:0/c24h	0.0149285	0.0118909	0.026418	0.00956967	0.0086517		0.0149285	0.00942203	0.00513759	0.0122243	0.0200544
			d16:0 c26	0	0	0	0	0		0	0	0.00204233	0.0131163	0.00502501
			d16:0 c26h	0.150534	0.0723843	0.220275	0.136581	0.0549653		0.150534	0.145956	0.0477921	0.0191484	0.0332192
			d18:0 c26	0	0	0	0	0		0	0.0305412	0.0181391	0.0117368	0.00959196
			d18:0 c26h	0.124266	0.0190735	0.11409	0.0787702	0.0362605		0.124266	0.120961	0.146956	0.0498394	0.0358818

## Sheet: IPC
			EtOH						PC(O-16:0/2:0)
		Time	0	15	30	60	120		0	15	30	60	120
cps/OD		t18:0 h16:0	5933.81	4908.43	5334.4	3663.84	1297.63		5933.81	0	1390.41	4596.01	1984.66
		t18:0 h18:0	7038.48	5559.29	7598.9	4770.94	2423.67		7038.48	2401.05	3148.34	4596.59	6451.03
		t18:0 h20:0	7253.93	8701.07	8953.73	6354.35	2896.7		7253.93	6237.35	6013.05	7202.88	8799.36
		t18:0 h22:0	10027.5	11586.6	11970.3	8234.6	4656.01		10027.5	8972.25	7030.78	10730.2	14657.9
		t18:0 h24:0	337400	391095	323878	302117	256381		337400	328419	343492	402964	517127
		t18:0 h26:0	2.11781e+06	3.38744e+06	2.40462e+06	2.63861e+06	2.83938e+06		2.11781e+06	3.0586e+06	3.83199e+06	3.0076e+06	2.95121e+06
		t18:0 16:0	15169	9208.4	11962.4	9140.83	4900.57		15169	5324.68	6392.34	13158.8	17601.3
		t18:0 18:0	3972.02	0	2818.96	3177.17	2856.93		3972.02	0	2111.59	3652.07	6715.25
		t18:0 20:0	1888.49	1946.8	0	0	0		1888.49	0	0	773.083	8147.93
		t18:0 22:0	42780.4	47369.9	43718.1	43021.5	33994.2		42780.4	37701.6	38534.2	37384.1	49874.5
		t18:0 24:0	663457	792407	714576	808158	674793		663457	615862	710021	642739	544175
		t18:0 26:0	833765	1.13761e+06	924109	1.02706e+06	933450		833765	919396	1.10461e+06	896458	760076
		d18:0 16:0	4542.05	0	0	0	0		4542.05	0	0	15557.7	8621.4
		d18:0 18:0	7417.01	7175.33	15216.2	2269.54	0		7417.01	4967.21	0	60077.3	38883.1
		d18:0 20:0	4701.24	3927.07	9834.06	0	0		4701.24	2136.95	0	29406.3	28120.8
		d18:0 22:0	12422.7	13590.9	11754.5	13320.7	10473.9		12422.7	10254.3	11299.6	14285.5	24667.7
		d18:0 24:0	281794	337265	302797	350102	296988		281794	261480	276515	243917	204522
		d18:0 26:0	417687	551688	460413	536702	458784		417687	414452	485744	390485	285514
		t20:0 h16:0	7523.8	1971.59	5902.94	3257.91	3297.53		7523.8	0	3504.09	3383.3	4279.33
		t20:0 h18:0	7810.17	7042.15	6291.81	4063.67	1347.65		7810.17	4094.67	5137.97	4658.63	8008.09
		t20:0 h20:0	10027.5	11586.6	11970.3	8234.6	4656.01		10027.5	8972.25	7030.78	10730.2	14657.9
		t20:0 h22:0	323379	357857	302273	289871	226510		323379	294357	306690	352168	455138
		t20:0 h24:0	2.02542e+06	3.26719e+06	2.3621e+06	2.58374e+06	2.65984e+06		2.02542e+06	2.92718e+06	3.74354e+06	2.89109e+06	2.82909e+06
		t20:0 h26:0	81549.2	88534.3	77231	94987.5	74166.4		81549.2	99903.4	109565	85819.6	67626.5
		t20:0 16:0	0	3506.4	5266.23	0	825.793		0	0	0	2977.52	4589.39
		t20:0 18:0	0	859.399	1292.43	0	0		0	767.721	0	2229.19	6621.69
		t20:0 26:0	14910.3	20018.7	18178.9	19341	18645.5		14910.3	18919.8	21336.5	14141.1	12314.5
		t18:0 h16:0	2267.03	775.484	1070.16	3240.26	2247.56		2267.03	0	2408.26	4471.92	3437.53
		t18:0 h18:0	1558.32	1824.15	1879.53	1119.53	4197.92		1558.32	2612.84	3036.03	4388.78	1992.95
		t18:0 h20:0	3684.18	572.636	661.558	2802.32	2574.2		3684.18	2303.13	799.617	7663.74	1887.43
		t18:0 h22:0	1365.52	954.925	2806.08	2972.72	4145.54		1365.52	1530.15	2568.55	6416.56	1059.45
		t18:0 h24:0	89658.3	29717.4	78642.5	36477.8	17428.2		89658.3	27128.8	6389.71	133054	40736.9
		t18:0 h26:0	891802	354909	466916	48630.3	416736		891802	259126	841242	348593	242890
		t18:0 16:0	4548.74	1957.73	139.94	4003.39	4696.52		4548.74	4687.89	499.962	9689.5	5015.42
		t18:0 18:0	3507.07	0	3202.48	3317.95	2475.81		3507.07	0	1929.2	6325.57	2030.16
		t18:0 20:0	3270.95	3371.96	0	0	0		3270.95	0	0	1339.02	1432.85
		t18:0 22:0	8157.79	1508.18	9227.78	4114.32	1864.85		8157.79	2741.46	5205.87	2187.38	4867.35
		t18:0 24:0	115934	49678.3	180209	59503.4	39690.6		115934	16915.6	13370	20802.7	46380.7
		t18:0 26:0	225941	74907.1	225496	24894.6	90534.8		225941	88177	210352	83205.2	98715.7
		d18:0 16:0	4111.71	0	0	0	0		4111.71	0	0	22173.8	14932.7
		d18:0 18:0	12846.6	2064.32	14072.1	3930.95	0		12846.6	5383.85	0	104057	67347.5
		d18:0 20:0	8142.79	5014.95	8865.83	0	0		8142.79	3701.31	0	50933.2	48706.6
		d18:0 22:0	2100.18	2238.08	1103.9	2156.8	1823.04		2100.18	972.998	1880.68	3354.01	5165.76
		d18:0 24:0	43781.8	28716.6	84616.3	14523.4	25889.6		43781.8	9753.48	2798.2	13514.9	11845.5
		d18:0 26:0	88231.1	46363.9	142009	24836.1	28853.8		88231.1	13466	56314.1	30971.6	23143.3
		t20:0 h16:0	1340.46	3414.89	2211.11	988.687	2866.63		1340.46	0	3529.13	5860.05	3707.11
		t20:0 h18:0	3720.84	2122.54	2711.79	3747.42	2334.19		3720.84	3576.92	1659.7	8068.98	1231.26
		t20:0 h20:0	1365.52	954.925	2806.08	2972.72	4145.54		1365.52	1530.15	2568.55	6416.56	1059.45
		t20:0 h22:0	78087.6	24438.9	64659	29259.8	28073.1		78087.6	32905.7	3321.96	103523	58696.7
		t20:0 h24:0	853863	311573	499372	72432.2	293022		853863	268105	874270	252317	333424
		t20:0 h26:0	21003.3	5848.93	28070.1	3219.31	4051.71		21003.3	15543.8	7124.39	1574.52	3460.41
		t20:0 16:0	0	3036.86	445.513	0	1430.31		0	0	0	5157.21	557.527
		t20:0 18:0	0	1488.52	2238.55	0	0		0	1329.73	0	3861.06	1554.64
		t20:0 26:0	4244.23	3888.28	2235.04	3862.86	1268.19		4244.23	2027.18	1105.01	2191.14	1621.98

## Sheet: MIPC
					EtOH						PC(O-16:0/2:0)
				Time	0	15	30	60	120		0	15	30	60	120
		cps/OD		t18/24h	1.53269e+06	1.90412e+06	1.51674e+06	1.73443e+06	1.5649e+06		1.53269e+06	1.62694e+06	2.22373e+06	2.21824e+06	3.79465e+06
				t18/26h	1.60371e+07	2.39983e+07	1.83584e+07	2.17971e+07	2.15829e+07		1.60371e+07	2.22148e+07	3.15737e+07	2.37071e+07	2.42307e+07
				t18/24dh	71501.2	93450.1	74594.4	85154.2	73309.8		71501.2	78654.7	107909	88597.5	76786.6
				t18/26dh	656819	792236	640381	676355	570595		656819	677162	946778	762837	795404
				t20/26h	208668	482149	254997	340678	219688		208668	120454	148507	252282	0
				d18/22h	237377	261619	229213	264633	221965		237377	212565	246084	229211	302434
				d18/24h	4.79123e+06	5.56548e+06	4.97575e+06	5.71984e+06	4.86436e+06		4.79123e+06	4.42834e+06	5.06914e+06	4.22541e+06	3.68808e+06
				d18/26h	5.02153e+06	7.07275e+06	5.70904e+06	6.63845e+06	5.19088e+06		5.02153e+06	5.15544e+06	6.9177e+06	4.90301e+06	4.48372e+06
				d20/26h	89044.3	138123	114413	132400	108530		89044.3	81575.9	132735	108504	94875.5
		stdev		t18/24h	279214	143422	244208	56333.7	60568.1		279214	67047.5	170602	188010	224440
				t18/26h	7.12885e+06	3.03374e+06	2.89588e+06	3.90154e+06	4.45404e+06		7.12885e+06	3.88925e+06	6.52937e+06	1.46068e+06	1.01533e+06
				t18/24dh	19651.7	8487.37	12077	9174.34	9918.09		19651.7	8824.55	10493	3256.17	9518.48
				t18/26dh	146369	41631.2	149145	25377.9	45261		146369	44705.7	128614	46015.2	52849
				t20/26h	181257	70190.8	221187	44726.2	192893		181257	208633	257221	242312	0
				d18/22h	37097.6	27142.4	22532.3	15104.7	9299.8		37097.6	12955.8	18248.7	21110.1	22586.6
				d18/24h	765594	334160	790871	371208	163479		765594	299489	283423	325481	115445
				d18/26h	1.36601e+06	465596	1.1132e+06	987976	37533.6		1.36601e+06	1.07456e+06	1.23222e+06	919107	478070
				d20/26h	18525	17290.7	27960.2	13321.9	3809.18		18525	71168.3	17926.9	3179.7	7230.51

## Sheet: wt vs isc1del
				WT			isc1D
M(IP)2C	cps/OD			Vehicle	PC(O-16:0/2:0)		Vehicle	PC(O-16:0/2:0)
			t18:0 dh16:0	7410.76	5564.63		3968.09	5717.49
			d18:0 h24:0	3126.68	6569.13		14837.2	21977.6
			t18:0 h24:0	9500.98	29337.9		20013	42302.8
			d18:0 dh24:0	15547.1	37788.5		27431.6	50399.8
			d18:0 h26:0	388676	580380		990298	1.43433e+06
			t18:0 h26:0	1.32495e+06	2.1844e+06		2.07031e+06	3.25533e+06
			d20:0 h26:0	41977	39382.9		78499.2	101461
			t18:0 dh26:0	16998.1	39861.2		16942	42798.6
			t20:0 h26:0	141305	186551		196679	252825
MIPC	cps/OD		Sample Name	wt MIPC	wt+PAF MIPC		isc1 MIPC	isc1+PAF MIPC
			t18:0 h26:0	268662	462848		441758	560072
			t20:0 h26:0	33436.7	69758.8		25859	62156
			t18:0 24:0	14601.2	5795.55		11003.5	8367.67
			t18:0 26:0	34750.8	68300		138723	188473
			d20:0 h26:0	5884.28	3143.12		0	3114.48
			t18:0 dh26:0	3343.67	7917.49		0	5320.02
				wt IPC	wt+PAF IPC		isc1 IPC	isc1+PAF IPC
IPC	CPS/OD		t18:0 h16:0	5333.61	8093.63		13343.7	9395.89
			t18:0 h18:0	16038.2	14862.6		27900.5	20040.2
			t18:0 h20:0	20024.4	17124.3		38818.1	28746.2
			t18:0 h22:0	10742.1	15589.5		41070.9	25132.4
			t18:0 h24:0	260130	473340		869941	704692
			t18:0 h26:0	1.30065e+06	1.22455e+06		1.54753e+06	2.54609e+06
			t18:0 16:0	18508.6	25040.2		89073.7	51743.1
			t18:0 18:0	19650.1	19547.5		82141.9	49279.1
			t18:0 20:0	13436.9	16801.2		64639.1	36959.4
			t18:0 22:0	5502.04	13796.3		54761.3	25625.2
			t18:0 24:0	77851.9	172858		422840	371236
			t18:0 26:0	310659	258479		713976	1.00201e+06
			t18:0 dh26:0	137364	260095		180227	233255
Ceramides	pmol/OD
				wt Cer	wt+PAF Cer		isc1 Cer	isc1+PAF Cer
			t18:0/c16	0.0976984	0.200292		0.199562	0.320867
			t18:0/c18	0.0381992	0.0792064		0.104126	0.144003
			t18:0/c24	0	0.0622119		0	0.240263
			t18:0/c24h	0.0807992	0.136411		0.0825608	0.217011
			t18:0 c26	0.111429	0.083455		0.206	0.365819
			t18:0 c26dh	0	0		0	0.0409221
